# Supplementary material for: A Practical Guide to All-Atom and Coarse-Grained Molecular Dynamics Simulations Using Amber and Gromacs: A Case Study of Disulfide-Bond Impact on the Intrinsically Disordered Amyloid Beta
Source: Int J Mol Sci. 2024 Jun 18;25(12):6698. doi: 10.3390/ijms25126698 (PMC11204378; doi:10.3390/ijms25126698)
Supplement: Supplementary file 1 [file ijms-25-06698-s001.zip]

Archive with 2 entries (2 files):
- Scripts.zip
- Table S1.xlsx
