# Supplementary material for: A Practical Guide to All-Atom and Coarse-Grained Molecular Dynamics Simulations Using Amber and Gromacs: A Case Study of Disulfide-Bond Impact on the Intrinsically Disordered Amyloid Beta
Source: Int J Mol Sci. 2024 Jun 18;25(12):6698. doi: 10.3390/ijms25126698 (PMC11204378; doi:10.3390/ijms25126698)
Supplement: Supplementary file 1 [file ijms-25-06698-s001.zip › Table S1.xlsx]

## Sheet: Sheet1
			Amber ff19SB Aβ42	Amber ff19SB Aβ42	Amber ff19SB Aβ42	Amber ff19SB Aβ42	Amber ff19SB Aβ42disul	Amber ff19SB Aβ42disul	Amber ff19SB Aβ42disul	Amber ff19SB Aβ42disul	Amber ff19SB Aβ42dyn-disul	Amber ff19SB Aβ42dyn-disul	Amber ff19SB Aβ42dyn-disul	Amber ff19SB Aβ42dyn-disul	SIRAH Aβ42	SIRAH Aβ42	SIRAH Aβ42	SIRAH Aβ42	SIRAH Aβ42disul	SIRAH Aβ42disul	SIRAH Aβ42disul	SIRAH Aβ42disul	Martini Aβ42	Martini Aβ42	Martini Aβ42	Martini Aβ42	Martini Aβ42disul	Martini Aβ42disul	Martini Aβ42disul	Martini Aβ42disul
			1	2	3	4	1	2	3	4	1	2	3	4	1	2	3	4	1	2	3	4	1	2	3	4	1	2	3	4
	Amber ff19SB Aβ42	1	0	7.8545	10.6717	13.163	6.8179	6.4083	10.301	9.1943	9.817	8.1943	8.7422	11.134	9.1314	11.9194	11.9942	21.1173	9.7965	8.9441	9.5733	9.2833	8.5402	7.9006	9.5971	8.6579	9.5022	8.1506	8.5254	8.3842
	Amber ff19SB Aβ42	2	7.8545	0	7.4399	13.0975	6.9689	7.0893	9.5171	11.5144	8.0755	9.966	7.4114	8.2399	8.0362	10.9937	12.0352	18.028	8.3728	9.298	7.8373	7.8625	9.8757	10.9205	9.08	7.5822	9.4128	10.0674	9.9801	7.2609
	Amber ff19SB Aβ42	3	10.6717	7.4399	0	11.5735	9.2828	9.4932	11.0042	12.4659	7.9908	11.7109	10.2131	6.0735	8.8078	9.6601	12.94	14.7861	9.3344	9.483	7.2985	9.3968	12.2927	13.5704	10.5914	9.7554	10.543	12.6505	12.4115	7.3922
	Amber ff19SB Aβ42	4	13.163	13.0975	11.5735	0	13.4334	13.0385	16.2149	14.1166	13.3737	13.8867	13.6452	12.4988	9.064	6.6671	11.7179	13.0088	12.3046	10.7416	10.5105	14.5428	14.5393	13.7866	17.2913	15.5156	14.9196	13.7775	13.3696	12.5203
	Amber ff19SB Aβ42disul	1	6.8179	6.9689	9.2828	13.4334	0	8.7995	9.4376	11.1598	8.3117	9.9964	6.0835	9.6174	9.1265	12.6228	12.2335	20.1561	9.0067	10.0889	9.4173	8.5549	9.8832	9.2388	8.1788	8.0154	8.6565	8.8668	10.347	9.0639
	Amber ff19SB Aβ42disul	2	6.4083	7.0893	9.4932	13.0385	8.7995	0	9.1581	9.8174	9.4362	8.6124	9.805	10.7943	7.752	10.1171	11.4201	19.0364	8.2908	7.9626	8.368	8.76	8.0538	8.6697	9.7289	8.2714	9.0904	8.6934	8.3991	7.3756
	Amber ff19SB Aβ42disul	3	10.301	9.5171	11.0042	16.2149	9.4376	9.1581	0	8.9887	7.7139	7.1474	9.8927	11.451	12.4114	13.0844	9.9784	19.4461	8.1148	9.4991	10.4924	8.1731	9.7458	10.9762	6.5555	8.506	8.0393	10.7319	8.8373	9.437
	Amber ff19SB Aβ42disul	4	9.1943	11.5144	12.4659	14.1166	11.1598	9.8174	8.9887	0	9.3799	6.5749	11.5638	13.7018	11.5757	11.6419	10.5931	17.9188	8.4013	8.1923	9.6778	10.2123	9.5734	10.5381	9.195	10.6552	8.3688	11.0938	9.7464	9.9804
	Amber ff19SB Aβ42dyn-disul	1	9.817	8.0755	7.9908	13.3737	8.3117	9.4362	7.7139	9.3799	0	8.8828	9.7046	9.4616	10.2904	11.4444	10.6726	17.0141	8.1915	7.2618	7.8	7.8833	10.2551	11.6272	8.5268	9.4097	7.8071	10.7506	10.3778	8.0717
	Amber ff19SB Aβ42dyn-disul	2	8.1943	9.966	11.7109	13.8867	9.9964	8.6124	7.1474	6.5749	8.8828	0	10.2836	11.8768	11.1278	11.995	9.1899	18.815	8.1536	8.3141	9.3661	8.3861	7.8893	10.7124	7.438	8.0425	6.9018	10.8191	7.4563	8.6497
	Amber ff19SB Aβ42dyn-disul	3	8.7422	7.4114	10.2131	13.6452	6.0835	9.805	9.8927	11.5638	9.7046	10.2836	0	10.3546	10.3906	12.8056	12.4037	20.9495	9.2503	11.2633	10.0123	9.1065	11.1082	11.8971	7.8906	8.2961	10.3683	11.5435	11.0232	10.6999
	Amber ff19SB Aβ42dyn-disul	4	11.134	8.2399	6.0735	12.4988	9.6174	10.7943	11.451	13.7018	9.4616	11.8768	10.3546	0	9.6109	11.1888	12.7534	16.1638	9.6186	10.9871	8.8109	10.9091	13.62	13.9781	10.2148	9.0153	11.7734	13.1804	13.72	9.1152
	SIRAH Aβ42	1	9.1314	8.0362	8.8078	9.064	9.1265	7.752	12.4114	11.5757	10.2904	11.1278	10.3906	9.6109	0	7.635	10.3892	15.6687	8.2829	8.4419	8.5294	10.8976	10.6148	9.7209	12.8533	10.8751	10.9622	9.1558	9.5669	8.4743
	SIRAH Aβ42	2	11.9194	10.9937	9.6601	6.6671	12.6228	10.1171	13.0844	11.6419	11.4444	11.995	12.8056	11.1888	7.635	0	11.1516	12.6442	10.0291	8.9646	9.1433	12.708	12.6299	12.3028	14.4514	13.2248	13.8138	12.6087	12.1258	11.2997
	SIRAH Aβ42	3	11.9942	12.0352	12.94	11.7179	12.2335	11.4201	9.9784	10.5931	10.6726	9.1899	12.4037	12.7534	10.3892	11.1516	0	17.0786	9.1154	11.142	10.1201	9.8512	11.4017	12.1113	10.9345	11.6472	10.8469	12.6268	11.252	10.0775
	SIRAH Aβ42	4	21.1173	18.028	14.7861	13.0088	20.1561	19.0364	19.4461	17.9188	17.0141	18.815	20.9495	16.1638	15.6687	12.6442	17.0786	0	17.3807	16.5305	14.0878	17.4555	20.3347	20.1781	19.3144	19.8617	19.0353	19.3984	18.9783	15.7615
	SIRAH Aβ42disul	1	9.7965	8.3728	9.3344	12.3046	9.0067	8.2908	8.1148	8.4013	8.1915	8.1536	9.2503	9.6186	8.2829	10.0291	9.1154	17.3807	0	8.9235	8.491	8.3741	11.3129	11.6842	8.898	9.2712	8.8048	11.6153	11.0573	8.6928
	SIRAH Aβ42disul	2	8.9441	9.298	9.483	10.7416	10.0889	7.9626	9.4991	8.1923	7.2618	8.3141	11.2633	10.9871	8.4419	8.9646	11.142	16.5305	8.9235	0	7.8247	10.0428	7.8019	9.7891	10.6335	10.2082	8.9389	9.8788	7.4523	8.4694
	SIRAH Aβ42disul	3	9.5733	7.8373	7.2985	10.5105	9.4173	8.368	10.4924	9.6778	7.8	9.3661	10.0123	8.8109	8.5294	9.1433	10.1201	14.0878	8.491	7.8247	0	8.595	10.5721	11.9595	10.2042	10.1394	9.7827	11.137	10.431	7.3456
	SIRAH Aβ42disul	4	9.2833	7.8625	9.3968	14.5428	8.5549	8.76	8.1731	10.2123	7.8833	8.3861	9.1065	10.9091	10.8976	12.708	9.8512	17.4555	8.3741	10.0428	8.595	0	9.7631	11.7432	7.8526	8.3197	6.8699	10.5918	9.7044	7.6953
	Martini Aβ42	1	8.5402	9.8757	12.2927	14.5393	9.8832	8.0538	9.7458	9.5734	10.2551	7.8893	11.1082	13.62	10.6148	12.6299	11.4017	20.3347	11.3129	7.8019	10.5721	9.7631	0	7.7119	10.4234	7.8243	8.4702	8.8394	5.579	9.5675
	Martini Aβ42	2	7.9006	10.9205	13.5704	13.7866	9.2388	8.6697	10.9762	10.5381	11.6272	10.7124	11.8971	13.9781	9.7209	12.3028	12.1113	20.1781	11.6842	9.7891	11.9595	11.7432	7.7119	0	12.5888	10.6155	9.8254	4.6854	8.6787	10.7926
	Martini Aβ42	3	9.5971	9.08	10.5914	17.2913	8.1788	9.7289	6.5555	9.195	8.5268	7.438	7.8906	10.2148	12.8533	14.4514	10.9345	19.3144	8.898	10.6335	10.2042	7.8526	10.4234	12.5888	0	6.8316	9.0545	12.7775	10.7548	9.1902
	Martini Aβ42	4	8.6579	7.5822	9.7554	15.5156	8.0154	8.2714	8.506	10.6552	9.4097	8.0425	8.2961	9.0153	10.8751	13.2248	11.6472	19.8617	9.2712	10.2082	10.1394	8.3197	7.8243	10.6155	6.8316	0	8.6033	10.6641	9.2438	8.2487
	Martini Aβ42disul	1	9.5022	9.4128	10.543	14.9196	8.6565	9.0904	8.0393	8.3688	7.8071	6.9018	10.3683	11.7734	10.9622	13.8138	10.8469	19.0353	8.8048	8.9389	9.7827	6.8699	8.4702	9.8254	9.0545	8.6033	0	8.211	7.8054	7.4984
	Martini Aβ42disul	2	8.1506	10.0674	12.6505	13.7775	8.8668	8.6934	10.7319	11.0938	10.7506	10.8191	11.5435	13.1804	9.1558	12.6087	12.6268	19.3984	11.6153	9.8788	11.137	10.5918	8.8394	4.6854	12.7775	10.6641	8.211	0	7.8486	9.5039
	Martini Aβ42disul	3	8.5254	9.9801	12.4115	13.3696	10.347	8.3991	8.8373	9.7464	10.3778	7.4563	11.0232	13.72	9.5669	12.1258	11.252	18.9783	11.0573	7.4523	10.431	9.7044	5.579	8.6787	10.7548	9.2438	7.8054	7.8486	0	9.161
	Martini Aβ42disul	4	8.3842	7.2609	7.3922	12.5203	9.0639	7.3756	9.437	9.9804	8.0717	8.6497	10.6999	9.1152	8.4743	11.2997	10.0775	15.7615	8.6928	8.4694	7.3456	7.6953	9.5675	10.7926	9.1902	8.2487	7.4984	9.5039	9.161	0
